# Supplementary material for: Heat Acclimation and Inhibition of Cytokinin Degradation Positively Affect Heat Stress Tolerance of Arabidopsis
Source: Front Plant Sci. 2020 Feb 18;11:87. doi: 10.3389/fpls.2020.00087 (PMC7040172; doi:10.3389/fpls.2020.00087)
Supplement: Table S1 — The levels of all measured phytohormones. [file Table_1.xlsx]

## Sheet: Title
Heat acclimation and inhibition of cytokinin degradation positively affect heat stress tolerance of Arabidopsis
Sylva Prerostova, Petre I. Dobrev, Barbara Kramna, Alena Gaudinova, Vojtech Knirsch, Lukas Spichal, Marek Zatloukal, Radomira Vankova

## Sheet: Statistics
Samples exposed to the same variant but collected immediately after the stress or after next 24 h were compared by Student´s two-sample t-test (* p < 0.05).
The results among variants collected immediately after the stress or among variants collected 24 h after the stress separately for each tissue
were evaluated with one-way ANOVA, Mann-Whitney U test (n = 8 in the case of leaves and roots, n = 4 in the case of apices; p < 0.05).
List of phytohormones:
ABA	abscisic acid
DPA	dihydrophaseic acid
PA	phaseic acid
ABA-GE	abscisic acid glucosyl ester
NeoPA	neophaseic acid
9OH-ABA	9-hydroxy-abscisic acid
ABA metabolites	sum of DPA, PA, ABA-GE, NeoPa, 9OH-ABA
IAA	indole-3-acetic acid
IAA-Asp	indole-3-acetyl-aspartate
OxIAA	2-oxindole-3-acetic acid
OxIAA-GE	2-oxindole-3-acetic acid glucosyl ester
PAA	phenylacetic acid
IPyA	indole-3-pyruvic acid
IAN	Indole-3-acetonitrile
IAA metabolites	sum of IAA-Asp, OxIAA, OxIAA-GE
SA	salicylic acid
BzA	benzoic acid
JA	jasmonic acid
JA-Ile	jasmonate-isoleucine
cisOPDA	12-oxo-cis-10,15-phytodienoic acid
ACC	1-aminocyclopropane-1-carboxylic acid
tZ	trans-zeatin
DZ	dihydrozeatin
iP	isopentenyladenine
cZ	cis-zeatin
tZR	trans-zeatin riboside
DZR	dihydrozeatin riboside
iPR	isopentenyladenosine
cZR	cis-zeatin riboside
tZ7G	trans-zeatin-7-glucoside
tZ9G	trans-zeatin-9-glucoside
DZ7G	dihydrozeatin-7-glucoside
DZ9G	dihydrozeatin-9-glucoside
iP7G	isopentenyladenine-7-glucoside
iP9G	isopentenyladenine-9-glucoside
cZ7G	cis-zeatin-7-glucoside
cZ9G	cis-zeatin-9-glucoside
tZOG	trans-zeatin-O-glucoside
tZROG	trans-zeatin riboside-O-glucoside
DZROG	dihydrozeatin riboside-O-glucoside
cZOG	cis-zeatin-O-glucoside
cZROG	cis-zeatin riboside-O-glucoside
tZRMP	trans-zeatin riboside monophosphate
DZRMP	dihydrozeatin riboside monophosphate
iPRMP	isopentenyladenosine monophosphate
cZRMP	cis-zeatin riboside monophosphate
active CKs	sum of tZ, DZ, iP, cZ
CK ribosides	sum of tZR, DZR, iPR, cZR
CK N-glucosides	sum of tZ7G, tZ9G, DZ7G, DZ9G, iP7G, iP9G, cZ7G, cZ9G
CK O-glucosides	sum of tZOG, tZROG, DZROG, cZOG, cZROG
CK phosphates	sum of tZRMP, DZRMP, iPRMP, cZRMP

## Sheet: Phytohormones
			ABA		DPA		PA		ABA-GE		NeoPA		9OH-ABA		ABA metabolites			IAA		IAA-Asp		OxIAA		OxIAA-GE		PAA		IPyA		IAN		IAA metabolites			SA		BzA			JA		JA-Ile		cisOPDA			ACC
apices	after stress	control	21.9 ± 2.2	ab	14.3 ± 8.8	a	17.6 ± 11.8	a	3.7 ± 0.1	a	0.09 ± 0.08	a	5.0 ± 2.6	ab	40.7 ± 19.9	ab		40.5 ± 11.2	b	6.2 ± 5.2	a	74.2 ± 14.5	a	343.9 ± 216.7	a	224.0 ± 154.0	a	8.5 ± 8.1	a	529 ± 220	a	424.4 ± 218.4	a		1 647 ± 555	a	573 ± 375	a		48.3 ± 21.1	b	2.88 ± 1.82	ab	70.2 ± 33.6	a		5 034 ± 3 088	a
		HS	41.9 ± 18.2	a	20.4 ± 12.1	a	18.8 ± 6.5	a	5.0 ± 3.3	a	0.05 ± 0.04	a	5.9 ± 2.0	ab	50.1 ± 8.7	ab		149.9 ± 86.0	ab	3.9 ± 0.8	a	108.8 ± 41.6	a	353.8 ± 93.7	a	269.4 ± 115.1	a	5.2 ± 1.9	a	1 054 ± 726	a	466.5 ± 63.5	a		1 340 ± 555	a	612 ± 78	a		165.2 ± 53.1	a	0.43 ± 0.16	ab	53.7 ± 17.5	a		4 635 ± 2 235	a
		I+HS	21.0 ± 8.3	ab	29.6 ± 21.7	a	20.1 ± 7.8	a	7.7 ± 5.4	a	0.03 ± 0.03	a	4.1 ± 1.2	b	61.5 ± 25.4	ab		109.1 ± 42.0	ab	6.7 ± 0.9	a	105.0 ± 32.8	a	262.0 ± 80.3	a	189.6 ± 69.7	a	9.5 ± 7.2	a	801 ± 300	a	373.7 ± 99.5	a		975 ± 115	a	638 ± 331	a		56.4 ± 8.5	b	0.61 ± 0.46	ab	109.6 ± 107.0	a		6 065 ± 5 756	a
		A–HS	12.1 ± 5.8	b	22.1 ± 4.1	a	27.2 ± 11.0	a	7.8 ± 0.7	a	0.18 ± 0.16	a	8.6 ± 2.8	a	65.9 ± 13.7	ab		75.6 ± 12.0	b	7.2 ± 2.6	a	97.6 ± 56.0	a	359.0 ± 173.4	a	201.7 ± 93.2	a	5.3 ± 4.2	a	669 ± 635	a	463.8 ± 228.5	a		1 341 ± 303	a	931 ± 682	a		42.8 ± 16.3	b	0.23 ± 0.15	b	20.3 ± 19.3	a		5 780 ± 793	a
		A+I–HS	26.6 ± 18.5	ab	37.1 ± 25.3	a	30.4 ± 11.6	a	4.6 ± 0.1	a	0.03 ± 0.03	a	10.3 ± 7.1	ab	82.3 ± 18.6	a		129.8 ± 31.9	a	6.6 ± 4.0	a	110.3 ± 40.7	a	412.9 ± 119.6	a	278.2 ± 100.3	a	4.8 ± 3.8	a	1 451 ± 1 047	a	529.8 ± 158.7	a		1 461 ± 327	a	777 ± 364	a		73.5 ± 16.0	b	1.22 ± 0.42	a	104.6 ± 61.5	a		6 380 ± 1 022	a
		A–I+HS	20.3 ± 8.6	ab	14.3 ± 1.8	a	15.8 ± 3.7	a	5.0 ± 1.4	a	0.08 ± 0.07	a	7.4 ± 7.1	ab	42.5 ± 6.9	b		139.0 ± 48.2	a	3.1 ± 2.1	a	86.9 ± 31.1	a	399.5 ± 82.2	a	369.7 ± 184.0	a	5.7 ± 4.0	a	557 ± 516	a	489.5 ± 102.6	a		1 337 ± 237	a	1 260 ± 624	a		44.3 ± 9.3	ab	0.35 ± 0.14	ab	49.4 ± 41.3	a		5 876 ± 2 737	a
	24 h after stress	control	21.9 ± 2.2	c	14.3 ± 8.8	a	17.6 ± 11.8	b	3.7 ± 0.1	a	0.09 ± 0.08	a	5.0 ± 2.6	b	40.7 ± 19.9	b		40.5 ± 11.2	a	6.2 ± 5.2	c	74.2 ± 14.5	a	343.9 ± 216.7	a	224.0 ± 154.0	a	8.5 ± 8.1	ab	529 ± 220	a	424.4 ± 218.4	a		1 647 ± 555	ab	573 ± 375	a		48.3 ± 21.1	b	2.88 ± 1.82	bc	70.2 ± 33.6	a		5 034 ± 3 088	c
		HS	68.4 ± 23.8	ab	49.9 ± 47.2	a	26.9 ± 12.7	b	5.5 ± 2.3	a	0.01 ± 0.01	a	8.5 ± 3.4	ab	90.7 ± 44.2	ab		36.7 ± 5.9	a	24.6 ± 6.0	ab	88.6 ± 44.2	a	346.7 ± 188.0	a	134.3 ± 118.7	a	10.6 ± 10.1	ab	973 ± 870	a	459.9 ± 227.4	a		1 878 ± 530	a	757 ± 599	a		126.3 ± 105.9	ab	0.65 ± 0.44	c	8.6 ± 2.6	b		10 234 ± 6 138	bc
		I+HS	58.3 ± 14.1	b*	15.7 ± 7.4	a	32.5 ± 2.7	b*	12.6 ± 2.4	a	0.22 ± 0.20	a	9.6 ± 1.7	ab*	70.8 ± 6.2	b		43.6 ± 25.1	a	17.8 ± 8.0	abc	41.4 ± 11.1	a*	300.4 ± 139.3	a	146.8 ± 111.0	a	10.5 ± 8.9	ab	530 ± 314	a	359.6 ± 137.4	a		1 044 ± 272	ab	600 ± 359	a		214.0 ± 170.2	ab	4.94 ± 2.41	ab*	23.9 ± 16.0	b		11 024 ± 4 567	bc
		HS+I	106.6 ± 22.5	a*	63.3 ± 47.4	a	46.9 ± 13.8	ab*	23.5 ± 9.3	a	0.05 ± 0.05	a	8.5 ± 1.8	ab	140.2 ± 50.3	ab*		74.4 ± 31.3	a	14.4 ± 5.0	bc	100.3 ± 38.1	a	438.3 ± 183.4	a	141.4 ± 18.1	a	18.5 ± 12.3	a	1 368 ± 1 135	a	553.0 ± 185.3	a		854 ± 286	b	746 ± 360	a		1 646.1 ± 1 440.2	a	9.30 ± 2.16	a*	185.7 ± 176.4	ab		20 930 ± 10 722	ab*
		A–HS	101.1 ± 24.9	ab*	54.4 ± 18.9	a	46.3 ± 13.8	ab	17.1 ± 6.1	a	0.04 ± 0.03	a	18.0 ± 11.8	ab	135.8 ± 23.4	a*		43.7 ± 15.9	a*	13.8 ± 4.2	bc	80.7 ± 26.6	a	297.6 ± 124.0	a	202.2 ± 152.3	a	9.9 ± 9.6	ab	1 333 ± 1 090	a	392.1 ± 108.5	a		1 574 ± 544	ab	856 ± 280	a		100.2 ± 43.5	b	5.81 ± 5.21	abc	98.8 ± 93.9	ab		33 856 ± 9 653	a*
		A+I–HS	126.7 ± 35.8	a*	58.1 ± 45.6	a	69.1 ± 16.2	a*	7.1 ± 6.5	a	0.06 ± 0.05	a	25.1 ± 16.8	a	159.3 ± 47.1	a		42.9 ± 11.8	a*	35.3 ± 17.1	ab	66.9 ± 17.0	a	398.1 ± 21.5	a	253.9 ± 187.3	a	2.9 ± 2.5	b	1 536 ± 674	a	500.2 ± 34.8	a		1 900 ± 893	ab	815 ± 436	a		131.8 ± 90.4	ab	10.35 ± 9.83	abc	67.6 ± 21.7	a		12 915 ± 8 740	abc
		A–I+HS	90.6 ± 18.1	ab*	72.1 ± 50.5	a	57.1 ± 24.6	ab*	10.0 ± 5.0	a	0.00 ± 0.00	a	19.8 ± 8.8	ab	158.9 ± 28.4	ab*		47.7 ± 8.5	a*	32.1 ± 5.3	a	86.9 ± 33.8	a	404.4 ± 46.7	a	96.1 ± 13.9	a	5.2 ± 4.7	ab	1 231 ± 829	a	523.4 ± 8.3	a		2 077 ± 397	a*	447 ± 198	a		106.0 ± 46.2	ab	5.21 ± 2.26	ab*	53.9 ± 51.2	ab		18 105 ± 3 055	b*
leaves	after stress	control	26.8 ± 5.8	a	3.3 ± 2.1	c	25.7 ± 14.6	ab	9.7 ± 3.5	a	0.13 ± 0.13	ab	2.9 ± 1.6	bc	41.7 ± 16.1	c		16.9 ± 1.6	c	1.56 ± 1.19	b	23.5 ± 12.6	a	139.0 ± 62.1	a	144.8 ± 111.8	a	2.97 ± 1.60	a	166.6 ± 89.5	a	164.0 ± 58.4	a		1 046 ± 994	a	705 ± 372	a		70.4 ± 37.0	b	4.44 ± 3.96	a	48.1 ± 13.4	a		2 028 ± 560	b
		HS	48.0 ± 21.2	a	4.1 ± 2.3	bc	42.1 ± 23.7	a	7.9 ± 4.9	a	0.05 ± 0.01	ab	6.1 ± 4.0	abc	60.3 ± 26.8	b		20.1 ± 3.6	bc	2.08 ± 1.45	ab	23.7 ± 8.2	a	125.0 ± 57.6	a	168.2 ± 67.5	a	1.96 ± 1.13	a	93.8 ± 49.0	a	150.8 ± 61.0	a		1 655 ± 1 045	a	1 150 ± 732	a		203.0 ± 180.7	ab	2.18 ± 2.01	ab	38.1 ± 27.6	a		10 733 ± 5 884	a
		I+HS	27.4 ± 8.7	a	3.7 ± 2.3	bc	19.5 ± 10.0	b	19.1 ± 12.9	a	0.04 ± 0.01	ab	2.5 ± 1.8	c	44.8 ± 18.8	c		30.2 ± 10.3	a	2.23 ± 1.33	ab	22.0 ± 12.6	a	129.4 ± 34.1	a	196.4 ± 86.0	a	4.30 ± 2.48	a	127.1 ± 66.1	a	153.6 ± 32.0	a		1 269 ± 678	a	922 ± 471	a		165.1 ± 101.9	ab	3.16 ± 2.87	a	41.8 ± 33.4	a		14 329 ± 5 009	a
		A–HS	39.4 ± 22.5	a	5.5 ± 1.9	abc	53.2 ± 35.1	ab	13.1 ± 5.4	a	0.04 ± 0.01	ab	10.1 ± 8.2	ab	81.9 ± 41.3	abc		20.1 ± 3.5	bc	2.96 ± 1.26	a	31.1 ± 10.0	a	130.1 ± 67.7	a	122.9 ± 72.3	a	3.56 ± 2.65	a	91.6 ± 44.6	a	164.2 ± 72.8	a		1 337 ± 827	a	1 040 ± 814	a		160.8 ± 142.0	ab	0.46 ± 0.28	b	49.0 ± 33.0	a		11 379 ± 5 271	a
		A+I–HS	37.2 ± 20.8	a	12.0 ± 4.9	a	40.9 ± 15.7	a	9.9 ± 5.1	a	0.02 ± 0.02	b	9.1 ± 6.4	a	72.0 ± 19.6	ab		21.8 ± 2.4	ab	3.26 ± 2.51	ab	33.6 ± 16.1	a	140.8 ± 72.2	a	147.4 ± 57.1	a	1.97 ± 0.85	a	88.9 ± 22.8	a	177.5 ± 69.9	a		1 268 ± 622	a	751 ± 382	a		141.0 ± 136.6	ab	0.52 ± 0.34	b	35.7 ± 20.9	a		24 116 ± 22 915	a
		A–I+HS	25.6 ± 18.6	a	18.9 ± 8.6	ab	49.5 ± 24.2	ab	31.1 ± 29.5	a	0.09 ± 0.02	a	9.5 ± 4.5	a	109.1 ± 48.1	a		29.1 ± 11.3	ab	3.26 ± 3.14	ab	23.7 ± 12.3	a	129.8 ± 70.4	a	138.5 ± 45.4	a	3.30 ± 1.98	a	80.6 ± 12.5	a	156.8 ± 69.0	a		2 235 ± 1 114	a	963 ± 508	a		154.8 ± 81.5	a	1.00 ± 0.93	ab	25.1 ± 3.9	a		10 055 ± 3 039	a
	24 h after stress	control	26.8 ± 5.8	d	3.3 ± 2.1	b	25.7 ± 14.6	d	9.7 ± 3.5	a	0.13 ± 0.13	ab	2.9 ± 1.6	d	41.7 ± 16.1	c		16.9 ± 1.6	b	1.56 ± 1.19	c	23.5 ± 12.6	abc	139.0 ± 62.1	a	144.8 ± 111.8	a	2.97 ± 1.60	a	166.6 ± 89.5	a	164.0 ± 58.4	ab		1 046 ± 994	a	705 ± 372	a		70.4 ± 37.0	d	4.44 ± 3.96	de	48.1 ± 13.4	a		2 028 ± 560	d
		HS	84.9 ± 52.7	abc	7.1 ± 5.5	ab	90.5 ± 56.9	abc	27.8 ± 15.7	a*	0.15 ± 0.10	ab	12.3 ± 8.4	abc	137.9 ± 75.1	ab*		14.9 ± 1.9	b*	8.75 ± 3.98	ab	22.0 ± 15.1	bc	136.2 ± 63.9	a	125.0 ± 67.3	a	2.05 ± 0.67	a	134.5 ± 51.9	a	167.0 ± 76.7	ab		1 509 ± 840	a	1 128 ± 854	a		485.2 ± 445.8	abc	14.46 ± 9.75	b*	34.8 ± 16.2	a		20 877 ± 17 419	bc
		I+HS	33.4 ± 11.7	bcd	10.1 ± 8.8	ab	44.7 ± 30.9	bcd	12.8 ± 8.1	a	0.11 ± 0.06	ab	7.9 ± 6.3	bcd*	75.7 ± 41.9	bc		20.4 ± 7.0	ab	4.61 ± 1.74	b	15.3 ± 5.7	c	103.3 ± 69.4	a	85.1 ± 35.6	a*	1.61 ± 1.02	a*	117.8 ± 62.2	a	123.2 ± 67.5	b		1 667 ± 1 426	a	716 ± 503	a		731.2 ± 598.2	ab*	19.32 ± 18.58	abc*	56.7 ± 31.6	a		48 314 ± 22 048	ab*
		HS+I	33.5 ± 9.7	cd	4.0 ± 1.9	ab	27.4 ± 13.2	cd	16.7 ± 6.1	a*	0.09 ± 0.06	ab	3.7 ± 1.6	cd	51.8 ± 15.5	c		29.6 ± 12.7	a	4.68 ± 3.53	bc	27.0 ± 8.5	ab	117.1 ± 63.6	a	203.2 ± 166.5	a	2.13 ± 1.16	a	106.1 ± 39.3	a	148.7 ± 64.9	ab		1 118 ± 705	a	833 ± 387	a		1 064.9 ± 456.5	a*	55.95 ± 33.88	a*	35.5 ± 11.7	a		91 760 ± 46 956	a*
		A–HS	132.8 ± 43.8	a*	12.1 ± 5.6	a	111.4 ± 40.5	a*	20.9 ± 16.4	a	0.25 ± 0.10	a*	24.5 ± 15.2	a	169.2 ± 58.7	a*		20.5 ± 7.0	ab	16.59 ± 11.82	a	31.1 ± 5.6	a	165.4 ± 63.1	a	107.6 ± 41.5	a	1.63 ± 0.96	a	160.6 ± 66.8	a	213.1 ± 57.2	a		2 222 ± 1 627	a	869 ± 269	a		148.1 ± 94.9	bcd	6.31 ± 3.98	bcd*	44.0 ± 13.1	a		3 936 ± 1 486	cd*
		A+I–HS	106.7 ± 32.5	a*	13.5 ± 11.1	ab	97.3 ± 61.8	ab	12.6 ± 11.5	a	0.03 ± 0.01	b	23.6 ± 19.0	ab	147.0 ± 80.8	ab*		16.5 ± 3.2	ab*	10.73 ± 6.50	ab*	19.0 ± 13.6	abc	143.2 ± 79.9	a	147.5 ± 84.3	a	1.68 ± 1.21	a	104.5 ± 75.3	a	172.9 ± 77.3	ab		1 146 ± 618	a	884 ± 104	a		121.7 ± 96.2	cd	1.67 ± 1.43	e	45.0 ± 30.4	a		10 442 ± 6 373	cd
		A–I+HS	51.6 ± 10.7	b*	13.6 ± 10.2	ab	105.3 ± 17.2	a*	10.5 ± 5.6	a	0.26 ± 0.24	ab	21.0 ± 6.3	a*	150.7 ± 23.1	a		15.9 ± 4.5	b	8.42 ± 6.27	ab	16.3 ± 7.2	bc	138.6 ± 64.1	a	93.7 ± 38.2	a	1.45 ± 0.86	a	79.4 ± 40.3	a	163.4 ± 63.5	ab		1 252 ± 991	a	678 ± 535	a		125.9 ± 123.6	cd	3.22 ± 3.06	cde	39.4 ± 24.7	a		17 925 ± 15 964	cd
roots	after stress	control	7.56 ± 3.31	a	38.5 ± 31.9	a	2.76 ± 2.26	a	0.32 ± 0.31	a	0.22 ± 0.14	a	0.07 ± 0.07	a	41.9 ± 27.8	a		80.9 ± 21.5	a	7.32 ± 6.95	ab	103.1 ± 54.1	ab	30.9 ± 18.2	a	37.9 ± 28.6	ab	5.57 ± 4.83	a	293.8 ± 80.5	a	141.3 ± 72.0	ab		389 ± 64	b	514 ± 438	a		246.8 ± 142.2	a	4.84 ± 2.56	a	104.06 ± 62.68	a		4 597 ± 2 449	a
		HS	1.42 ± 0.27	b	15.2 ± 14.9	a	0.56 ± 0.53	a	0.56 ± 0.53	a	0.02 ± 0.02	b	0.06 ± 0.06	a	16.4 ± 12.0	a		20.2 ± 2.5	bc	4.18 ± 3.97	ab	60.9 ± 16.3	b	9.0 ± 8.5	b	68.4 ± 65.0	ab	8.40 ± 5.73	a	57.3 ± 48.4	b	74.1 ± 17.7	b		596 ± 376	ab	471 ± 272	a		7.0 ± 1.7	b	0.02 ± 0.02	b	0.28 ± 0.15	b		1 068 ± 508	b
		I+HS	1.79 ± 1.12	b	22.5 ± 14.6	a	0.74 ± 0.57	a	0.63 ± 0.60	a	0.02 ± 0.02	b	0.13 ± 0.13	a	24.0 ± 13.3	a		20.2 ± 4.3	bc	2.81 ± 1.48	a	92.9 ± 12.0	a	14.0 ± 10.4	ab	20.6 ± 4.7	b	6.94 ± 4.79	a	81.4 ± 55.4	b	109.7 ± 19.2	a		359 ± 155	b	607 ± 352	a		7.3 ± 2.5	b	0.06 ± 0.06	b	0.69 ± 0.40	b		2 276 ± 1 825	ab
		A–HS	3.40 ± 2.89	ab	3.6 ± 3.4	a	0.87 ± 0.82	a	0.80 ± 0.76	a	0.02 ± 0.01	b	0.04 ± 0.03	a	7.5 ± 5.6	a		16.6 ± 4.0	c	0.80 ± 0.76	b	64.9 ± 37.3	ab	6.1 ± 3.3	b	22.3 ± 8.5	b	6.21 ± 2.54	a	90.0 ± 67.7	b	71.8 ± 37.1	ab		1 289 ± 882	a	411 ± 289	a		5.5 ± 2.9	b	0.01 ± 0.01	b	0.36 ± 0.27	b		2 535 ± 1 731	ab
		A+I–HS	2.49 ± 0.71	b	10.7 ± 5.9	a	1.64 ± 1.56	a	0.18 ± 0.17	a	0.04 ± 0.01	b	0.04 ± 0.04	a	12.6 ± 5.5	a		21.2 ± 4.8	bc	1.67 ± 0.85	ab	72.1 ± 19.5	ab	10.7 ± 5.5	b	23.1 ± 5.9	b	6.35 ± 4.30	a	32.6 ± 11.2	b	84.5 ± 23.5	ab		829 ± 555	a	377 ± 166	a		7.4 ± 4.5	b	0.03 ± 0.02	b	1.09 ± 0.80	b		3 953 ± 1 615	a
		A–I+HS	1.76 ± 0.17	b	19.0 ± 18.4	a	0.52 ± 0.49	a	0.61 ± 0.58	a	0.01 ± 0.01	b	0.03 ± 0.03	a	20.2 ± 19.0	a		25.0 ± 4.8	b	1.64 ± 1.04	ab	79.3 ± 9.2	ab	6.8 ± 3.7	b	32.5 ± 5.4	a	6.24 ± 4.42	a	91.5 ± 54.6	b	87.8 ± 12.0	b		664 ± 214	a	561 ± 271	a		5.5 ± 2.1	b	0.02 ± 0.02	b	0.82 ± 0.51	b		2 514 ± 1 324	ab
	24 h after stress	control	7.56 ± 3.31	a	38.5 ± 31.9	ab	2.76 ± 2.62	ab	0.32 ± 0.31	a	0.22 ± 0.14	a	0.07 ± 0.07	a	41.9 ± 27.8	ab		80.9 ± 21.5	a	7.32 ± 6.95	ab	103.1 ± 54.1	a	30.9 ± 18.2	a	37.9 ± 28.6	ab	5.57 ± 4.83	ab	293.8 ± 80.5	a	141.3 ± 72.0	a		389 ± 64	ab	514 ± 438	a		246.8 ± 142.2	a	4.84 ± 2.56	a	104.06 ± 62.68	a		4 597 ± 2 449	ab
		HS	3.61 ± 1.78	bcd*	14.6 ± 2.0	b	4.46 ± 3.21	ab*	2.04 ± 1.94	a	0.05 ± 0.04	a	0.10 ± 0.09	a	21.3 ± 3.0	b		27.4 ± 12.9	b	3.16 ± 3.01	ab	24.9 ± 7.1	b*	10.7 ± 5.9	abc	33.1 ± 6.5	a	12.34 ± 10.51	a	54.4 ± 33.5	b	38.8 ± 8.6	b*		725 ± 370	a	786 ± 601	a		11.2 ± 6.4	b	0.07 ± 0.05	b	9.13 ± 8.67	bc		2 847 ± 2 705	b
		I+HS	2.24 ± 0.68	d	14.6 ± 10.2	ab	2.99 ± 2.84	ab	1.20 ± 1.14	a	0.02 ± 0.01	a	0.35 ± 0.34	a	19.1 ± 9.6	b		18.5 ± 3.9	b	2.53 ± 2.33	ab	28.6 ± 9.9	b*	10.5 ± 6.1	bc	18.6 ± 4.0	b	7.06 ± 4.58	ab	70.8 ± 66.7	b	41.7 ± 12.9	b*		299 ± 95	b	461 ± 264	a		8.2 ± 3.4	bc	0.04 ± 0.02	bc	0.92 ± 0.69	bc		4 478 ± 1 812	ab
		HS+I	2.89 ± 1.19	cd*	18.8 ± 1.4	a	2.14 ± 1.16	b*	0.55 ± 0.53	a	0.13 ± 0.14	a	0.07 ± 0.06	a	21.7 ± 1.9	b		28.8 ± 22.5	b	1.25 ± 1.18	b	34.5 ± 7.5	b*	7.9 ± 6.3	bc	22.9 ± 7.4	b	3.24 ± 1.87	ab	58.7 ± 35.0	b	43.7 ± 9.6	b*		398 ± 267	ab	529 ± 398	a		6.0 ± 2.1	bc	0.03 ± 0.02	bcd	0.57 ± 0.31	c		3 267 ± 1 699	ab
		A–HS	4.63 ± 2.41	abcd	18.9 ± 15.3	ab	10.23 ± 9.72	a	0.92 ± 0.88	a	0.21 ± 0.19	a	0.30 ± 0.29	a	30.6 ± 18.0	ab*		25.8 ± 10.8	b	3.02 ± 1.89	a*	32.7 ± 7.7	b	7.4 ± 3.0	bc	23.6 ± 11.7	ab	3.92 ± 2.97	ab	154.7 ± 147.0	ab	38.5 ± 15.3	b		803 ± 721	ab	648 ± 474	a		7.2 ± 2.0	bc	0.02 ± 0.02	cd	1.67 ± 0.46	b*		8 645 ± 3 605	a*
		A+I–HS	5.70 ± 1.88	ab*	14.6 ± 13.9	ab	4.92 ± 4.06	ab	0.39 ± 0.37	a	0.04 ± 0.01	a	0.38 ± 0.36	a	22.0 ± 16.1	ab		19.1 ± 8.3	b	1.75 ± 0.91	ab	25.3 ± 6.4	b*	11.9 ± 6.8	abc	24.5 ± 10.2	ab	2.68 ± 1.39	b	97.0 ± 75.4	b	38.9 ± 11.1	b*		228 ± 128	b	495 ± 406	a		5.0 ± 2.3	c	0.01 ± 0.01	d	0.65 ± 0.24	c		3 087 ± 1 301	b
		A–I+HS	4.80 ± 1.24	abc*	26.0 ± 3.2	ab	9.77 ± 3.83	a*	1.78 ± 0.39	a	0.00 ± 0.00	a	0.22 ± 0.21	a	37.8 ± 5.6	a		26.2 ± 12.2	b	0.51 ± 0.28	b	31.5 ± 0.8	b*	13.9 ± 2.0	ab*	20.6 ± 6.0	b*	3.64 ± 3.48	ab	100.4 ± 60.0	b	45.9 ± 1.6	b*		750 ± 417	ab	580 ± 350	a		6.4 ± 0.9	bc	0.03 ± 0.02	bcd	0.98 ± 0.17	c		4 071 ± 1 360	ab
[truncated: 60 more columns]
